# Supplementary material for: Gene expression in BMPR2 mutation carriers with and without evidence of Pulmonary Arterial Hypertension suggests pathways relevant to disease penetrance
Source: BMC Med Genomics. 2008 Sep 29;1:45. doi: 10.1186/1755-8794-1-45 (PMC2561034; doi:10.1186/1755-8794-1-45)
Supplement: Additional file 1 — Genes Differentially Regulated in Affected vs Unaffected BMPR2 Mutation Carriers. Table, sorted by gene ontology group, of genes differentially regulated between affected and unaffected BMPR2 mutation carriers, including fold changes, absolute values, and associated GO consortium terms. [file 1755-8794-1-45-S1.xls]

## Sheet: Sheet1
Genes Differentially Regulated in Affected vs Unaffected BMPR2 Mutation Carriers
	Symbol	Gene Name	Fold Change		Unaffected Carriers				Affected				Gene Ontology terms
Actin Structure
	DNAH17	dynein heavy polypeptide 17	-4.2422		212.11	±	75.2907		50	±	0		microtubule motor activity///microtubule-based movement///dynein complex
	FLNB	filamin B, beta	2.33476		140.247	±	21.4591		327.442	±	69.977		actin binding///protein binding///actin cytoskeleton organization and biogenesis///cell differentiation///cytoskeletal anchoring///signal transduction///striated muscle development///actin cytoskeleton///integral to membrane
	SYNPO	synaptopodin	-2.14165		619.633	±	35.6876		289.325	±	53.7817		actin binding///cortical cytoskeleton organization and biogenesis///actin cytoskeleton///dendritic spine
Calcium Balance
	AIM1	absent in melanoma 1	-1.8866		3598.44	±	344.018		1907.37	±	297.217		molecular function unknown///sugar binding///biological process unknown///cellular component unknown
	CLIC6	chloride intracellular channel 6	-3.93113		1161.31	±	325.648		295.415	±	85.3771		chloride ion binding///voltage-gated chloride channel activity///chloride transport///ion transport///membrane
	EFCAB2	EF-hand calcium binding domain 2	2.86039		116.037	±	25.5461		331.91	±	64.9124		calcium ion binding
	KCNMB1	potassium channel MB1	-3.51589		258.937	±	46.2557		73.6475	±	12.6026		calcium-activated potassium channel activity///ion channel activity///potassium channel regulator activity///ion transport///potassium ion transport///smooth muscle contraction///synaptic transmission///integral to membrane///membrane
	MCTP2	multiple C2 domains 2	2.68383		171.563	±	75.8021		460.447	±	28.2981		calcium ion binding///calcium-dependent phospholipid binding///calcium-mediated signaling///integral to membrane///membrane fraction
	WWC3	WWC family member 3	-2.53924		573.97	±	34.9579		226.04	±	70.838
G-Protein/RAS
	GIMAP1	GTPase, IMAP family member 1	-2.86733		215.057	±	24.2512		75.0025	±	20.1866		GTP binding///endoplasmic reticulum///integral to membrane///membrane
	GIMAP5	GTPase, IMAP family member 5	-6.133		584.797	±	106.769		95.3525	±	15.4341		membrane///mitochondrion///outer membrane///GTP binding///nucleotide binding///integral to membrane
	GIMAP6	GTPase, IMAP family member 6	-3.20304		1255.52	±	69.1991		391.978	±	99.1754		GTP binding
	GIMAP8	GTPase, IMAP family member 8	-2.57899		393.16	±	71.3268		152.447	±	12.5609
	GPR114	G protein-coupled receptor 114	-3.03729		679.397	±	55.0698		223.685	±	29.9395		G-protein coupled receptor activity///receptor activity///neuropeptide signaling pathway///signal transduction///integral to membrane///membrane
	GPR15	G protein-coupled receptor 15	-2.54916		700.037	±	138.064		274.615	±	81.3149		purinergic nucleotide receptor activity, G-protein coupled///receptor activity///rhodopsin-like receptor activity///G-protein coupled receptor protein signaling pathway///signal transduction///integral to plasma membrane///membrane
	GPR30	G protein-coupled receptor 30	2.56707		200.823	±	40.4631		515.528	±	16.2615		purinergic nucleotide receptor activity, G-protein coupled///receptor activity///rhodopsin-like receptor activity///G-protein coupled receptor protein signaling pathway///signal transduction///integral to membrane///integral to plasma membrane///membrane
	GPR55	G protein-coupled receptor 55	-2.98061		240.103	±	5.13842		80.555	±	19.048		receptor activity///rhodopsin-like receptor activity///G-protein coupled receptor protein signaling pathway///signal transduction///integral to plasma membrane///membrane
	RALGPS2	Ral GEF with PH & SH3 motif 2	5.86132		56.2067	±	6.20667		329.445	±	38.7836		guanyl-nucleotide exchange factor activity///small GTPase mediated signal transduction///intracellular
	RGS3	Regulator of G-protein signalling 3	-3.10012		349.36	±	71.3134		112.692	±	21.9176		GTPase activator activity///protein binding///signal transducer activity///inactivation of MAPK activity///negative regulation of signal transduction///regulation of G-protein coupled receptor protein signaling pathway///cytosol///membrane///nucleus
	RHOC	ras homolog C	-1.65768		2117.67	±	97.3265		1277.49	±	68.1071		GTP binding///GTPase activity///nucleotide binding///signal transducer activity///positive regulation of I-kappaB kinase/NF-kappaB cascade///small GTPase mediated signal transduction///intracellular///membrane
	SEPT10	septin 10	-9.14857		1509.7	±	342.975		165.02	±	73.869		GTP binding///nucleotide binding///cell cycle///cell division///nucleus
	TBC1D24	TBC1 domain family, member 24	-2.57572		329.183	±	44.0385		127.802	±	45.2436
	TM2D1	TM2 domain containing 1	1.71449		461.723	±	27.4814		791.62	±	65.2692
	USP6NL	USP6 N-terminal like	1.821		218.95	±	8.21241		398.707	±	41.3829		GTPase activator activity///molecular function unknown///biological process unknown///cellular component unknown
Stress Response
	CCR7	chemokine (C-C motif) receptor 7	-2.32385		4371.62	±	130.924		1881.19	±	187.982		C-C chemokine receptor activity///receptor activity///rhodopsin-like receptor activity///G-protein coupled receptor protein signaling pathway///antimicrobial humoral response (sensu Vertebrata)///chemotaxis///elevation of cytosolic calcium ion concentration///inflammatory response///signal transduction///integral to plasma membrane///plasma membrane
	CD180	CD180 molecule	2.67848		137.843	±	45.8852		369.21	±	57.9016		protein binding///receptor activity///transferase activity///inflammatory response///innate immune response///integral to membrane///plasma membrane
	CFP	complement factor properdin	-2.48321		262.773	±	44.9992		105.82	±	25.2694		complement activation, alternative pathway///defense response to bacterium///innate immune response///extracellular space
	CHI3L2	chitinase 3-like 2	-3.57075		3489.97	±	326.434		977.378	±	583.511		catalytic activity///cation binding///chitinase activity///hydrolase activity///carbohydrate metabolism///chitin catabolism///extracellular space
	CISH	cytokine inducible SH2-containing	2.32329		137.91	±	20.2256		320.405	±	41.5553		molecular function unknown///intracellular signaling cascade///negative regulation of signal transduction///regulation of cell growth///cellular component unknown
	CKLF	chemokine-like factor	-2.99819		687.823	±	108.462		229.412	±	63.031		chemokine activity///cell proliferation///chemotaxis///lymphocyte chemotaxis///macrophage chemotaxis///neutrophil chemotaxis///secretory pathway///extracellular region///extracellular space///integral to membrane///membrane
	CMIP	c-Maf-inducing protein	2.11598		174.84	±	27.6041		369.957	±	42.5038
	CMTM3	CKLF-like MARVEL transmem 3	-2.52884		608.623	±	90.5645		240.673	±	63.3922		cytokine activity///chemotaxis///extracellular space///integral to membrane///membrane
	CTSC	cathepsin C	-2.14872		5570.03	±	530.292		2592.25	±	352.174		chloride ion binding///cysteine-type endopeptidase activity///dipeptidyl-peptidase I activity///immune response///proteolysis///lysosome
	CXCL10	chemokine (C-X-C motif) ligand 10	-5.76682		1351.93	±	361.326		234.433	±	88.4376		cAMP-dependent protein kinase regulator activity///chemokine activity///cell motility///cell surface receptor linked signal transduction///cell-cell signaling///chemotaxis///circulation///inflammatory response///muscle development///positive regulation of cell proliferation///extracellular region///extracellular space///soluble fraction
	CYP1B1	cytochrome P450, 1B1	-9.4533		1803.38	±	434.549		190.768	±	54.7112		heme binding///iron ion binding///metal ion binding///monooxygenase activity///oxygen binding///unspecific monooxygenase activity///electron transport///eye development (sensu Mammalia)///visual perception///endoplasmic reticulum///membrane///microsome
	DDX58	DEAD box 58	2.88697		85.3533	±	24.2563		246.412	±	45.6055		ATP binding///ATP-dependent helicase activity///RNA binding///hydrolase activity///nucleoside-triphosphatase activity///nucleotide binding///protein binding///innate immune response///response to virus
	EOMES	eomesodermin homolog	-3.95734		198.223	±	87.2771		50.09	±	0.09		transcription factor activity///morphogenesis///regulation of transcription, DNA-dependent///transcription///nucleus
	HAVCR2	hepatitis A virus cellular receptor 2	-6.04521		376.647	±	119.541		62.305	±	12.305		integral to membrane///membrane
	IL12RB2	interleukin 12 receptor, beta 2	-3.968		198.4	±	69.7093		50	±	0		interleukin receptor activity///receptor activity///cell surface receptor linked signal transduction///positive regulation of cell proliferation///integral to plasma membrane///membrane
	MCFD2	multiple coagulation deficiency 2	1.71994		919.34	±	36.3118		1581.21	±	98.9792		calcium ion binding///ER to Golgi vesicle-mediated transport///protein transport///endoplasmic reticulum
	MICB	MHC class I polypeptide-related B	1.61014		839.947	±	40.8599		1352.43	±	44.5351		receptor activity///antigen processing and presentation///cell recognition///cellular defense response///response to stress///MHC class I protein complex///MHC class I receptor activity///protein binding
	SAMSN1	SAM, SH3, and nuclear localisation 1	-2.40708		1602.57	±	245.433		665.773	±	161.064		phosphotyrosine binding
	SPINT2	serine peptidase inhibitor 2	-2.85258		597.267	±	107.39		209.377	±	49.3269		serine-type endopeptidase inhibitor activity///cell motility///extracellular region///integral to membrane///membrane///soluble fraction
	TIMD4	T-cell immunoglobulin and mucin 4	-4.9223		797.633	±	150.071		162.045	±	46.3998		integral to membrane///membrane
	TWSG1	twisted gastrulation homolog 1	-2.47891		448.007	±	40.8887		180.727	±	34.4027		protein binding///embryonic development
	WIPI1	WD repeat phosphoinositide 1	-2.28557		414.293	±	29.0695		181.265	±	17.2008		autophagy
	XCL1	chemokine (C motif) ligand 1	-5.462		580.707	±	143.956		106.317	±	26.0157		chemokine activity///cell-cell signaling///chemotaxis///circulation///immune response///signal transduction///extracellular region///extracellular space///soluble fraction
	XCL2	chemokine (C motif) ligand 2	-5.11266		740.71	±	185.832		144.877	±	36.8717		chemokine activity///cell-cell signaling///chemotaxis///circulation///immune response///signal transduction///extracellular region///extracellular space///soluble fraction
	Symbol	Gene Name	Fold Change		Unaffected Carriers				Affected				Gene Ontology terms
Matrix
	ITGB1BP1	integrin beta 1 binding protein 1	5.13855		50.7833	±	0.783333		260.952	±	52.4395		protein C-terminus binding///cell adhesion///cell-matrix adhesion///protein kinase cascade///membrane
	LEPREL1	leprecan-like 1	-5.41759		482.693	±	132.033		89.0975	±	39.0975		L-ascorbic acid binding///binding///iron ion binding///metal ion binding///oxidoreductase activity///oxidoreductase activity, acting on paired donors, with incorporation or reduction of molecular oxygen, 2-oxoglutarate as one donor, and incorporation of one atom each of oxygen into both donors///oxidoreductase activity, acting on single donors with incorporation of molecular oxygen, incorporation…
	LGALS14	lectin, galactoside-binding, 14	-4.52403		894.513	±	162.488		197.725	±	79.8051		sugar binding///nucleus
	SPARC	secreted protein acidic cysteine-rich	-2.10148		1760.97	±	21.5099		837.965	±	127.342		ossification///transmembrane receptor protein tyrosine kinase signaling pathway///basement membrane///extracellular region///calcium ion binding///collagen binding///copper ion binding
	TFPI2	tissue factor pathway inhibitor 2	-4.55934		273.857	±	26.4556		60.065	±	10.065		extracellular matrix structural constituent///serine-type endopeptidase inhibitor activity///blood coagulation///extracellular matrix (sensu Metazoa)///extracellular region
Growth & Apoptosis
	BCL11A	B-cell CLL/lymphoma 11A	2.53994		333.013	±	84.8125		845.835	±	107.106		metal ion binding///nucleic acid binding///zinc ion binding///hemopoiesis///regulation of transcription, DNA-dependent///transcription///cytoplasm///intracellular///nucleus
	FAIM	Fas apoptotic inhibitory molecule	1.67175		430.47	±	39.2787		719.64	±	39.6799		apoptosis///negative regulation of apoptosis
	FBXO11	F-box protein 11	1.6475		255.167	±	8.91325		420.387	±	17.9067		metal ion binding///ubiquitin-protein ligase activity///zinc ion binding///protein ubiquitination///ubiquitin-dependent protein catabolism///ubiquitin ligase complex
	FYN	FYN oncogene	-9.64219		2078.57	±	647.158		215.57	±	76.5034		ATP binding///identical protein binding///non-membrane spanning protein tyrosine kinase activity///nucleotide binding///protein binding///protein-tyrosine kinase activity///transferase activity///T cell receptor signaling pathway///calcium ion transport///feeding behavior///intracellular signaling cascade///learning///protein amino acid phosphorylation///protein kinase cascade///cellular componen…
	GAP43	growth associated protein 43	3.84025		50	±	0		192.012	±	58.8705		calmodulin binding///cell differentiation///nervous system development///protein kinase C activation///regulation of cell growth///response to wounding///plasma membrane
	GLIPR1	GLI pathogenesis-related 1	-2.09992		330.417	±	41.129		157.347	±	19.9367		extracellular region///integral to membrane///membrane
	LATS2	large tumor suppressor, homolog 2	-2.95337		526.223	±	59.3734		178.178	±	50.0754		ATP binding///magnesium ion binding///nucleotide binding///protein serine/threonine kinase activity///transferase activity///G1/S transition of mitotic cell cycle///cell cycle///cell division///hormone-mediated signaling///mitosis///negative regulation of cyclin-dependent protein kinase activity///protein amino acid phosphorylation///protein kinase cascade///nucleus///spindle pole
	MOBKL2B	Mps One Binder kinase 2B	3.43547		71.8533	±	10.9509		246.85	±	41.178		metal ion binding///zinc ion binding
	TP53I3	tumor p53 inducible protein 3	-1.79661		342.807	±	22.5108		190.808	±	8.70496		oxidoreductase activity///zinc ion binding
	ZNF395	zinc finger protein 395	1.72841		620.63	±	45.8809		1072.7	±	39.1156		DNA binding///metal ion binding///zinc ion binding///regulation of transcription, DNA-dependent///transcription///cytoplasm///intracellular///nucleus
Excision/Repair
	DNASE1	deoxyribonuclease I	2.23425		145.573	±	13.2584		325.248	±	55.8459		actin binding///calcium ion binding///deoxyribonuclease I activity///deoxyribonuclease activity///endonuclease activity///hydrolase activity///protein binding///DNA catabolism///apoptosis///extracellular region
	DNASE1L3	deoxyribonuclease I-like 3	-4.1406		856.37	±	226.409		206.822	±	93.407		DNA binding///calcium ion binding///deoxyribonuclease activity///endonuclease activity///hydrolase activity///DNA catabolism///apoptosis///nucleus
	ENDOD1	endonuclease domain containing 1	2.8725		155.153	±	27.4819		445.678	±	62.6243		endonuclease activity///hydrolase activity///nucleic acid binding
	RAD51AP1	RAD51 associated protein 1	1.62958		934.703	±	39.2223		1523.17	±	71.7608		DNA binding///RNA binding///double-stranded DNA binding///protein binding///single-stranded DNA binding///DNA repair///double-strand break repair via homologous recombination///nucleus
	REXO2	RNA exonuclease 2	-3.49969		754.517	±	267.81		215.595	±	36.4119		3'-5' exonuclease activity///hydrolase activity///manganese ion binding///nucleotide metabolism///intracellular///mitochondrion///nucleus
Trafficking
	IFT80	intraflagellar transport 80 homolog	1.97844		162.807	±	14.9274		322.103	±	45.2522
	SEC22C	vesicle trafficking protein C	3.79211		202.68	±	76.4531		768.585	±	150.774		ER to Golgi vesicle-mediated transport///vesicle-mediated transport///endoplasmic reticulum///integral to membrane
Transcription Factors
	FUBP3	FUSE binding protein 3	1.87085		466.85	±	24.0103		873.405	±	115.665		DNA binding///transcriptional activator activity///regulation of transcription, DNA-dependent///transcription///nucleus
	LMO7	LIM domain 7	-3.24345		473.73	±	120.821		146.058	±	31.9503		actin binding///metal ion binding///protein binding///ubiquitin-protein ligase activity///zinc ion binding///actomyosin structure organization and biogenesis///protein ubiquitination///cytoplasm///nucleus///ubiquitin ligase complex
	NR2F2	nuclear receptor 2F2	-3.75133		376.183	±	39.8811		100.28	±	33.2472		ligand-regulated transcription factor activity///metal ion binding///sequence-specific DNA binding///steroid hormone receptor activity///transcription corepressor activity///transcription factor activity///zinc ion binding///lipid metabolism///regulation of transcription from RNA polymerase II promoter///signal transduction///transcription///nucleus
	T	T, brachyury homolog	-6.82184		403.427	±	86.4781		59.1375	±	6.80654		transcription factor activity///determination of anterior/posterior axis, embryo///development///mesoderm development///regulation of transcription, DNA-dependent///signal transduction///transcription///transcription from RNA polymerase II promoter///nucleus
	TAF6	RNA pol II-associated 80kDa	3.06398		241.963	±	1.72793		741.37	±	73.2258		RNA polymerase II transcription factor activity///general RNA polymerase II transcription factor activity///protein binding///transcription initiation factor activity///regulation of transcription factor activity///regulation of transcription, DNA-dependent///transcription///transcription initiation///nucleus///transcription factor TFIID complex///transcription factor TFIIE complex
	THRAP6	thyroid hormone receptor assoc. 6	2.12588		431.237	±	17.4072		916.758	±	63.9063		ligand-dependent nuclear receptor transcription coactivator activity///receptor activity///thyroid hormone receptor binding///transcription cofactor activity///transcriptional activator activity///vitamin D receptor binding///androgen receptor signaling pathway///regulation of transcription, DNA-dependent///transcription///transcription initiation from RNA polymerase II promoter///mediator comple…
Other
	AGPAT3	acylglycerol phosphate acyltransferase 3	1.85649		182.897	±	8.50957		339.545	±	19.9907		1-acylglycerol-3-phosphate O-acyltransferase activity///acyltransferase activity///transferase activity///metabolism///phospholipid biosynthesis///cellular component unknown///integral to membrane///membrane
	ANKH	ankylosis, progressive homolog	-2.26934		514.317	±	52.7003		226.637	±	73.2466		inorganic diphosphate transporter activity///inorganic phosphate transporter activity///locomotory behavior///phosphate transport///regulation of bone mineralization///sensory perception of sound///skeletal development///transport///integral to membrane///membrane///outer membrane
	BMP2K	BMP2 inducible kinase	2.77947		135.12	±	35.3291		375.562	±	67.3767		ATP binding///nucleotide binding///protein serine/threonine kinase activity///transferase activity///protein amino acid phosphorylation///nucleus
	GALNACT-2	chondroitin sulfate GalNAcT-2	1.81962		305.273	±	32.1988		555.48	±	34.0998		glucuronylgalactosylproteoglycan 4-beta-N-acetylgalactosaminyltransferase activity///metal ion binding///protein binding///transferase activity///chondroitin sulfate proteoglycan biosynthesis, polysaccharide chain biosynthesis///dermatan sulfate proteoglycan biosynthesis, polysaccharide chain biosynthesis///integral to Golgi membrane///integral to membrane///membrane
	PRKCH	protein kinase C, eta	-4.54717		685.133	±	141.697		150.673	±	53.0952		zinc ion binding///intracellular signaling cascade///protein amino acid phosphorylation///ATP binding///diacylglycerol binding///metal ion binding///nucleotide binding///protein kinase C activity///transferase activity
	RPL37A	Ribosomal protein L37a	1.77833		260.533	±	12.1296		463.315	±	56.2557		metal ion binding///structural constituent of ribosome///zinc ion binding///protein biosynthesis///intracellular///ribosome
	RPL38	ribosomal protein L38	2.12889		238.993	±	5.04393		508.79	±	78.8068		structural constituent of ribosome///protein biosynthesis///intracellular///ribosome
	ST3GAL6	ST3 b-gal a-2,3-sialyltransferase 6	-4.62913		562.15	±	85.8247		121.438	±	45.7998		sialyltransferase activity///amino sugar metabolism///glycolipid metabolism///protein amino acid glycosylation///protein-lipoylation///integral to Golgi membrane///integral to membrane///membrane
	SYNGR1	synaptogyrin 1	3.46991		142.537	±	73.1634		494.59	±	131.849		integral to plasma membrane///membrane///synapse
