# Supplementary material for: Gene expression in BMPR2 mutation carriers with and without evidence of Pulmonary Arterial Hypertension suggests pathways relevant to disease penetrance
Source: BMC Med Genomics. 2008 Sep 29;1:45. doi: 10.1186/1755-8794-1-45 (PMC2561034; doi:10.1186/1755-8794-1-45)
Supplement: Additional file 2 — GTP-related probes differentially regulated in at least two patients compared to controls. Table, sorted by gene symbol, of Affymetrix probes differentially regulated in at least two affected BMPR2 mutation carriers compared to unaffected. Values that are differentially expressed at least 1.4× with a minimum 150 absolute change are highlighted in yellow; between 2 and 4 of the affected values for each probe will thus be altered. [file 1755-8794-1-45-S2.xls]

## Sheet: Sheet1
GTP-related probes differentially regulated in at least two patients compared to controls
11 of these are likely to be spurious; those highlighted in yellow are differentially expressed at least 1.4x with a minimum 150 absolute change
Probe Set	EntrezGene	Gene Symbol	Gene Description	#176	#172	#180	#723	#266	#264	#186
203312_x_at	382	ARF6	ADP-ribosylation factor 6	619.58	530.88	596.82	885.51	761.54	550.76	1082.74
232543_x_at	64333	ARHGAP9	Rho GTPase activating protein 9	1180.63	1148.45	1243.01	960.02	906.09	642.65	815.53
209435_s_at	9181	ARHGEF2	rho/rac guanine nucleotide exchange factor (GEF) 2	1435.91	1211.12	1214.43	771.87	963.08	1569.03	836.74
225347_at	127829	ARL8A	ADP-ribosylation factor-like 8A	495.2	391.2	476.51	766.48	660.72	396.72	841.45
213502_x_at	91316	bK246H3.1	immunoglobulin lambda-like polypeptide 1, pre-B-cell specific	1315.84	3184.36	7194.44	7751.2	1031.11	8517.56	4839.32
222537_s_at	56882	CDC42SE1	CDC42 small effector 1	604.88	554.25	523.44	376.47	342.29	312	401.55
212838_at	23268	DNMBP	dynamin binding protein	216.12	717.79	610.16	563.79	263.92	163.29	260.34
208112_x_at	10938	EHD1	EH-domain containing 1	1538.96	1922.54	1529.93	1400.55	1090.54	857.21	1543.82
209039_x_at	10938	EHD1	EH-domain containing 1	1692.59	2063.14	1597.26	1437.98	1050.54	905.14	1623.36
222221_x_at	10938	EHD1	EH-domain containing 1	1456.65	1890.27	1433.93	1282.59	967.01	809.28	1443.92
209037_s_at	10938	EHD1	EH-domain containing 1	1464.09	1551.82	1166.61	882.28	736.04	1420.75	944.2
224936_at	1968	EIF2S3	eukaryotic translation initiation factor 2, subunit 3 gamma, 52kDa	1701.47	1405.14	1350.83	2419.67	2283.48	1636.39	2094.39
223240_at	26269	FBXO8	F-box protein 8	498.35	419.74	493.53	663.27	751.46	589.12	721.86
202748_at	2634	GBP2	guanylate binding protein 2, interferon-inducible	1469.89	730.53	855.49	520.16	665.53	227.72	971.13
218805_at	55340	GIMAP5	GTPase, IMAP family member 5	534.16	789.77	430.46	106.54	119.25	21.3	105.62
219777_at	474344	GIMAP6	GTPase, IMAP family member 6	1201.19	1392.92	1172.45	562.43	540.24	142.61	322.63
229367_s_at	474344	GIMAP6	GTPase, IMAP family member 6	840.02	1062.95	889.36	378.96	344.3	68.99	197.67
235306_at	155038	GIMAP8	GTPase, IMAP family member 8	534.38	340.02	305.08	135.27	144.53	140.29	189.7
201921_at	2790	GNG10	guanine nucleotide binding protein (G protein), gamma 10	1495.63	1456.73	1647.39	2547.09	2031.69	1538.01	2347.63
1559204_x_at	3845	KRAS	v-Ki-ras2 Kirsten rat sarcoma viral oncogene homolog	711.98	654.82	515.33	398.23	528.24	935.98	353.51
214352_s_at	3845	KRAS	v-Ki-ras2 Kirsten rat sarcoma viral oncogene homolog	1268.38	489.47	661.3	1249.79	1426.96	1564.19	1455.6
216713_at	889	KRIT1	KRIT1, ankyrin repeat containing	332.15	372.72	427.74	795.68	575.15	408.81	636.29
1565627_a_at	79705	LRRK1	Leucine-rich repeat kinase 1	205.09	182.51	239	271.72	249.63	435.37	473
222426_at	79109	MAPKAP1	mitogen-activated protein kinase associated protein 1	578.4	358.59	463.74	866.5	744.24	509.46	1034.83
213457_at	9258	MFHAS1	malignant fibrous histiocytoma amplified sequence 1	765.39	614.07	529.45	456.01	1475.13	1497	1244.6
231406_at	246721	POLR2J2	DNA directed RNA polymerase II polypeptide J-related gene	504.1	419.68	436.65	495.79	355.49	253.91	186.63
224925_at	57580	PREX1	phosphatidylinositol 3,4,5-trisphosphate-dependent RAC exchanger 1	458.53	670.79	620.62	927.77	697.34	463.61	1126.9
202880_s_at	9267	PSCD1	pleckstrin homology, Sec7 and coiled-coil domains 1(cytohesin 1)	1371.01	1547.64	1572.17	957.99	1338.55	952.68	1533.65
202879_s_at	9267	PSCD1	pleckstrin homology, Sec7 and coiled-coil domains 1(cytohesin 1)	379.17	421.56	405.54	157.56	263.95	265.84	278.77
209158_s_at	9266	PSCD2	pleckstrin homology, Sec7 and coiled-coil domains 2 (cytohesin-2)	332.91	303.97	318.38	912.63	583.55	364.14	582.53
225147_at	9265	PSCD3	pleckstrin homology, Sec7 and coiled-coil domains 3	300.52	430.31	623.49	446.52	145.27	20.59	349.96
200864_s_at	8766	RAB11A	RAB11A, member RAS oncogene family	507.35	410.05	470.45	612.36	720.2	585.81	858.95
203933_at	9727	RAB11FIP3	RAB11 family interacting protein 3 (class II)	1348.73	1251.44	703.55	356.79	447.44	1461.33	304.45
209515_s_at	5873	RAB27A	RAB27A, member RAS oncogene family	1014.32	968.41	1450.4	1514.24	498.19	475.43	469.2
209514_s_at	5873	RAB27A	RAB27A, member RAS oncogene family	1351.46	898.64	1483.22	1669.84	505.85	420.13	412.48
210951_x_at	5873	RAB27A	RAB27A, member RAS oncogene family	1760.11	1164.53	1799.6	1894.2	640.26	554.32	496.75
201276_at	5869	RAB5B	RAB5B, member RAS oncogene family	368.49	377.88	363.59	296.83	249.93	254.2	267.75
211960_s_at	7879	RAB7	RAB7, member RAS oncogene family	1001.53	1011.34	1072.47	1883.94	1483.89	930.31	1776.95
214552_s_at	9135	RABEP1	rabaptin, RAB GTPase binding effector protein 1	378.52	440.49	376.76	202.72	353.92	296.78	258.93
204028_s_at	23637	RABGAP1	RAB GTPase activating protein 1	578.63	831.35	801.14	451.99	621.8	656.24	472.19
1567458_s_at	5879	RAC1	rho family, small GTP binding protein Rac1	810.92	704.49	848.27	1208.57	1074.1	714.79	1357.64
227224_at	55103	RALGPS2	Ral GEF with PH domain and SH3 binding motif 2	37.66	29.88	68.62	412.06	254.03	378.34	273.35
203096_s_at	9693	RAPGEF2	Rap guanine nucleotide exchange factor (GEF) 2	442.45	349.96	256.89	1115.26	572.6	542.76	288.49
226392_at	5922	RASA2	RAS p21 protein activator 2	241.84	281.82	307.89	1133.59	560.81	345.45	592.13
205590_at	10125	RASGRP1	RAS guanyl releasing protein 1 (calcium and DAG-regulated)	433.04	1335.34	971.1	533.58	951.67	1774.49	2122.9
209325_s_at	6004	RGS16	regulator of G-protein signalling 16	715.39	769.75	646.11	391.32	449.03	759.96	649.47
209324_s_at	6004	RGS16	regulator of G-protein signalling 16	531.22	480.69	508.51	230.22	270.02	562.88	347.53
203823_at	5998	RGS3	regulator of G-protein signalling 3	530.35	789.92	735.59	332.24	549.18	369.4	472.84
239744_at	5998	RGS3	Regulator of G-protein signalling 3	284.8	271.5	491.78	137.98	147.13	39.41	115.66
225202_at	22836	RHOBTB3	Rho-related BTB domain containing 3	595.25	330.33	636.68	679.48	288.41	65.31	500.73
202975_s_at	22836	RHOBTB3	Rho-related BTB domain containing 3	671.04	384.77	742.44	669.2	347.59	67.93	559.77
200885_at	389	RHOC	ras homolog gene family, member C	2307.26	1984.67	2061.09	1110.92	1329.65	1238.14	1431.27
222514_at	64121	RRAGC	Ras-related GTP binding C	744.51	616.75	672.02	457.98	610.2	443.63	718.26
212698_s_at	151011	SEPT10	septin 10	832.07	1940.77	1756.25	47.34	200.79	44.38	359.29
203386_at	9882	TBC1D4	TBC1 domain family, member 4	88.15	325.93	301.31	400.37	615.64	215.41	827.21
203387_s_at	9882	TBC1D4	TBC1 domain family, member 4	111.18	393.3	330.74	415.23	666.51	263.41	817.84
239288_at	23043	TNIK	TRAF2 and NCK interacting kinase	328.34	275.42	315.35	155.9	324.63	134	214.74
204141_at	7280	TUBB2A	tubulin, beta 2A	3231.61	4045.34	2394.17	1228.05	1432.82	610.17	3796.11
214023_x_at	7280	TUBB2B	tubulin, beta 2B	2009.69	4445.87	2399.62	1819.94	1547.79	1226.58	3249.33
209372_x_at	7280	TUBB2B	tubulin, beta 2B	545.25	1332.51	612.69	459.38	392.6	345.5	930.45
204761_at	9712	USP6NL	USP6 N-terminal like	223.32	184.51	174.91	611.17	345.23	298.59	329.14
238164_at	9712	USP6NL	USP6 N-terminal like	232.67	219.91	204.27	515.99	364.75	324.1	389.99
